# Supplementary material for: A Mouse Model Suggests That Heart Failure and Its Common Comorbidity Sleep Fragmentation Have No Synergistic Impacts on the Gut Microbiome
Source: Microorganisms. 2021 Mar 19;9(3):641. doi: 10.3390/microorganisms9030641 (PMC8003359; doi:10.3390/microorganisms9030641)
Supplement: Supplementary file 1 [file microorganisms-09-00641-s001.zip › Supplementary/Supplementary_Table S1.xlsx]

## Sheet: Supplementary_Table1
	Condition	Time
Akkermansia muciniphila
Bacteroides acidifaciens	0.00135162	2.69084e-05
Bifidobacterium pseudolongum		0.01812
Dubosiella newyorkensis		0.0395449
Enterorhabdus mucosicola	0.0130116
Ileibacterium valens
Lachnospiraceae_NK4A136_group bacterium		5.32839e-05
Lachnospiraceae_UCG.006 bacterium
Lactobacillus reuteri
Mucispirillum schaedleri	0.00705165
Muribaculum intestinale
Parabacteroides distasonis		0.0268789
Parabacteroides goldsteinii		0.0018587
Parasutterella excrementihominis
Bifidobacterium spp.	0.0213339	0.0104792
Olsenella spp.		2.03706e-06
F.Atopobiaceae.UCS	4.81699e-05	1.86761e-05
DNF00809 spp.		0.0121178
Enterorhabdus spp.		0.018547
F.Eggerthellaceae.UCS		0.0384258
Bacteroides spp.	0.0100239	0.0277496
Odoribacter spp.		2.6933e-09
CAG.873 spp.
Muribaculum spp.	0.00933853
F.Muribaculaceae.UCS
F.Porphyromonadaceae.UCS
Prevotellaceae_UCG.001 spp.		3.09425e-18
Alistipes spp.		1.86175e-09
Rikenellaceae_RC9_gut_group spp.	0.00474141	1.14486e-08
F.Rikenellaceae.UCS		0.00228402
Parabacteroides spp.		2.06227e-06
O.Bacteroidales.UCS	0.0274183
O.Gastranaerophilales.UCS		0.0361474
Mucispirillum spp.	0.00304415
Atopobacter spp.		0.00786091
F.Carnobacteriaceae.UCS
Lactobacillus spp.		1.58293e-08
Lactococcus spp.	0.0167219
Streptococcus spp.
O.Lactobacillales.UCS		0.00435499
F.Clostridiales_vadinBB60_group.UCS
Defluviitaleaceae_UCG.011 spp.
Family_XIII_UCG.001 spp.
F.Family_XIII.UCS		0.000397484
A2 spp.
Acetatifactor spp.
Anaerosporobacter spp.
Anaerostipes spp.
ASF356 spp.	0.0229822
GCA.900066575 spp.
Lachnoclostridium spp.	0.00312574
Lachnospiraceae_FCS020_group spp.
Lachnospiraceae_NK4A136_group spp.	0.0188761
Lachnospiraceae_UCG.001 spp.		0.0331582
Lachnospiraceae_UCG.006 spp.		2.7061e-05
Marvinbryantia spp.
Roseburia spp.		0.000751933
Tyzzerella spp.
F.Lachnospiraceae.UCS	0.0265616	1.44362e-07
Peptococcus spp.
F.Peptococcaceae.UCS
Anaerotruncus spp.
Angelakisella spp.		0.000407893
Butyricicoccus spp.		0.0045784
Candidatus_Soleaferrea spp.
Flavonifractor spp.
GCA.900066225 spp.		0.0216328
Harryflintia spp.	0.019041
Intestinimonas spp.
Oscillibacter spp.
Oscillospira spp.
Pygmaiobacter spp.	0.0104897
Ruminiclostridium spp.		0.0216349
Ruminococcaceae_NK4A214_group spp.
Ruminococcaceae_UCG.003 spp.
Ruminococcaceae_UCG.005 spp.		0.0313058
Ruminococcaceae_UCG.009 spp.
Ruminococcaceae_UCG.010 spp.	0.0161721
Ruminococcaceae_UCG.013 spp.		2.97772e-09
Ruminococcaceae_UCG.014 spp.	0.000158836	0.02022
Ruminococcus spp.	0.0100338	0.00346244
F.Ruminococcaceae.UCS	0.00376552
O.Clostridiales.UCS
Allobaculum spp.	0.0225488	0.000103898
Candidatus_Stoquefichus spp.		0.00142873
Dubosiella spp.	0.0118257	9.58933e-06
Erysipelatoclostridium spp.		0.025058
Faecalibaculum spp.	0.00104583	0.00302675
Turicibacter spp.		0.0020116
F.Erysipelotrichaceae.UCS
Candidatus_Saccharimonas spp.		0.000747823
O.Rhodospirillales.UCS		0.045981
Bilophila spp.		6.12106e-05
F.Desulfovibrionaceae.UCS	4.91375e-05
Oxalobacter spp.
Parasutterella spp.		3.65436e-09
F.Burkholderiaceae.UCS
Anaeroplasma spp.	0.0379275
O.Mollicutes_RF39.UCS		0.0108492
K.Bacteria.UCS
Akkermansia spp.
