# Supplementary material for: A Mouse Model Suggests That Heart Failure and Its Common Comorbidity Sleep Fragmentation Have No Synergistic Impacts on the Gut Microbiome
Source: Microorganisms. 2021 Mar 19;9(3):641. doi: 10.3390/microorganisms9030641 (PMC8003359; doi:10.3390/microorganisms9030641)
Supplement: Supplementary file 1 [file microorganisms-09-00641-s001.zip › Supplementary/Supplementary_Table S2.xlsx]

## Sheet: Supplementary_Table2
	C � HF	HF+SF � HF	SF � HF	HF+SF � C	SF - C	SF � HF+ISO
Bacteroides acidifaciens	0.000733467	NA	NA	NA	-0.000250704	NA
Ileibacterium valens	-0.00762561	NA	-0.000872944	NA	NA	NA
Mucispirillum schaedleri	0.00264362	0.0323543	NA	NA	NA	NA
Olsenella spp.	0	NA	NA	NA	0	NA
Bacteroides spp.	NA	NA	-0.00738884	NA	NA	NA
Odoribacter spp.	0.0459904	NA	NA	NA	NA	NA
Muribaculum spp.	NA	NA	NA	0.0358811	0.042436	NA
Prevotellaceae_UCG.001 spp.	NA	NA	NA	NA	NA	NA
Alistipes spp.	0.00108246	0.000123834	NA	NA	NA	NA
O.Bacteroidales.UCS	0.00608237	NA	NA	NA	-0.00103513	NA
Mucispirillum spp.	0.0136065	NA	NA	NA	NA	NA
Lactococcus spp.	0.0324138	NA	NA	NA	-0.00161593	NA
Defluviitaleaceae_UCG.011 spp.	-0.0306504	NA	NA	NA	NA	NA
Lachnoclostridium spp.	0.0142789	NA	NA	NA	-0.000107996	NA
Lachnospiraceae_NK4A136_group spp.	NA	NA	0.015509	NA	NA	NA
F.Peptococcaceae.UCS	3.04099e-07	NA	0.0338339	NA	-0.00869121	NA
Anaerotruncus spp.	0.00351246	NA	NA	NA	NA	NA
Harryflintia spp.	NA	NA	NA	NA	-0.021374	NA
Oscillibacter spp.	0.00886845	NA	NA	NA	NA	NA
Ruminococcaceae_UCG.010 spp.	NA	NA	NA	NA	NA	-0.0489891
Ruminococcaceae_UCG.014 spp.	-6.38214e-06	NA	-0.000442877	NA	NA	NA
Ruminococcus spp.	-0.00016885	-0.00808603	-2.56736e-06	NA	NA	NA
F.Ruminococcaceae.UCS	-0.0434229	NA	-0.0345045	NA	NA	NA
Allobaculum spp.	-0.000432517	-0.028529	-0.0316133	NA	NA	NA
Candidatus_Stoquefichus spp.	NA	NA	NA	NA	NA	NA
Dubosiella spp.	0.00625663	NA	NA	NA	-0.000597474	NA
Faecalibaculum spp.	NA	NA	NA	NA	0.0477557	NA
Bilophila spp.	NA	NA	NA	-0.00625717	NA	NA
F.Desulfovibrionaceae.UCS	3.84411e-07	NA	NA	NA	-5.01006e-06	NA
Oxalobacter spp.	-0.035094	NA	NA	NA	NA	NA
Anaeroplasma spp.	0.0182459	NA	NA	NA	NA	NA
O.Mollicutes_RF39.UCS	NA	NA	NA	NA	NA	NA
